# Supplementary material for: Loss of atm in Zebrafish as a Model of Ataxia–Telangiectasia Syndrome
Source: Biomedicines. 2022 Feb 3;10(2):392. doi: 10.3390/biomedicines10020392 (PMC8962326; doi:10.3390/biomedicines10020392)
Supplement: Supplementary file 1 [file biomedicines-10-00392-s001.zip]

Archive with 1 entries (1 files):
- biomedicines-1510096-supplementary.pdf
